# Supplementary material for: Species Diversity and Distribution Characteristics of Calonectria in Five Soil Layers in a Eucalyptus Plantation
Source: J Fungi (Basel). 2021 Oct 13;7(10):857. doi: 10.3390/jof7100857 (PMC8541508; doi:10.3390/jof7100857)
Supplement: Supplementary file 1 [file jof-07-00857-s001.zip]

Archive with 1 entries (1 files):
- jof-1381697-supplementary.pdf
